# Supplementary material for: Paternal impact on the life course development of obesity and type 2 diabetes in the offspring
Source: Diabetologia. 2019 Aug 27;62(10):1802–10. doi: 10.1007/s00125-019-4919-9 (PMC6731203; doi:10.1007/s00125-019-4919-9)
Supplement: Supplementary file 2 — (XLSX 52 kb) [file 125_2019_4919_MOESM2_ESM.xlsx]

## Sheet: ESM Table 1
PubMed ID	Year of publication	Journal name	First author	Title	Included?	Evidence of association	Trans- or Intergenerational	Exposure class	Exposure	Outcome class	Outcome	Species class	Species	Mechanism
25959297	2015	Obesity (Silver Spring, Md.)	Ajslev	Stable intergenerational associations of childhood overweight during the development of the obesity epidemic.	Yes	No evidence of a paternal impact	inter	Adiposity	BMI	Obesity related	BMI	Human	humans	Paternal genetic
25502164	2014	American journal of physical anthropology	Pomeroy	Relationships of maternal and paternal anthropometry with neonatal body size, proportions and adiposity in an Australian cohort.	Yes	No evidence of a paternal impact	inter	Adiposity	BMI	Obesity related	adiposity	Human	humans
21183072	2010	Cell	Carone	Paternally induced transgenerational environmental reprogramming of metabolic gene expression in mammals.	Yes	Evidence of a paternal impact	inter	Adiposity	diet (HFD)	T2D related	metabolic gene expression	Animal	mice	Offspring epigenetic
27656407	2016	Molecular metabolism	Cropley	Male-lineage transmission of an acquired metabolic phenotype induced by grand-paternal obesity.	Yes	Evidence of a paternal impact	trans	Adiposity	obesity (grandpaternal)	T2D related	glucose and lipid metabolism	Animal	mice	Sperm epigenetic
26721680	2016	Science (New York, N.Y.)	Chen	Sperm tsRNAs contribute to intergenerational inheritance of an acquired metabolic disorder.	Yes	Evidence of a paternal impact	inter	Adiposity	diet (HFD)	T2D related	sperm epigenetics and expression and metabolic phenotypes	Animal	mouse	Sperm epigenetic
17143606	2006	Diabetologia	Veena	Relationships of maternal and paternal birthweights to features of the metabolic syndrome in adult offspring: an inter-generational study in South India.	Yes	Evidence of a paternal impact	inter	Adiposity	birthweight	T2D related	metabolic syndrome	Human	humans	Paternal genetic
25804263	2015	Physiological reports	Fullston	Paternal obesity induces metabolic and sperm disturbances in male offspring that are exacerbated by their exposure to an &quot;obesogenic&quot; diet.	Yes	Evidence of a paternal impact	inter	Adiposity	obesity	T2D related	metabolic disturbance	Animal	mice	Sperm function
29661258	2018	Journal of developmental origins of health and disease	Carapeto	Liver metabolism in adult male mice offspring: consequences of a maternal, paternal or both maternal and paternal high-fructose diet.	Yes	Evidence of a paternal impact	inter	Adiposity	diet (HFD)	T2D related	metabolism	Animal	mice
29484855	2018	Physiological reports	Consitt	Paternal high-fat diet enhances offspring whole-body insulin sensitivity and skeletal muscle insulin signaling early in life.	Yes	Evidence of a paternal impact	inter	Adiposity	diet (HFD)	T2D related	insulin sensitivity	Animal	mice
27245335	2016	American journal of physiology. Endocrinology and metabolism	Masuyama	The effects of paternal high-fat diet exposure on offspring metabolism with epigenetic changes in the mouse adiponectin and leptin gene promoters.	Yes	Evidence of a paternal impact	inter	Adiposity	diet (HFD)	T2D related	metabolism	Animal	mice
24421403	2014	FASEB journal : official publication of the Federation of American Societies for Experimental Biology	Ng	Paternal high-fat diet consumption induces common changes in the transcriptomes of retroperitoneal adipose and pancreatic islet tissues in female rat offspring.	Yes	Evidence of a paternal impact	inter	Adiposity	diet (HFD)	T2D related	gene expression in pancreatic islets and adipocytes	Animal	rats
23845863	2013	FASEB journal : official publication of the Federation of American Societies for Experimental Biology	Fullston	Paternal obesity initiates metabolic disturbances in two generations of mice with incomplete penetrance to the F2 generation and alters the transcriptional profile of testis and sperm microRNA content.	Yes	Evidence of a paternal impact	trans	Adiposity	obesity	T2D related	metabolic disturbance	Animal	mice
26658372	2015	Scientific reports	Grandjean	RNA-mediated paternal heredity of diet-induced obesity and metabolic disorders.	Yes	Evidence of a paternal impact	inter	Adiposity	diet (HFD (RNA in testis or sperm of fathers))	T2D related	western diet metabolism	Animal	mice
20943806	2010	Endocrinology	Pentinat	Transgenerational inheritance of glucose intolerance in a mouse model of neonatal overnutrition.	Yes	Evidence of a paternal impact	trans	Adiposity	diet (HFD)	T2D related	metabolic syndrome	Animal	mice
23388414	2013	BMC medicine	Soubry	Paternal obesity is associated with IGF2 hypomethylation in newborns: results from a Newborn Epigenetics Study (NEST) cohort.	Yes	Evidence of a paternal impact	inter	Adiposity	obesity	Obesity related	IGF2 hypomethylation	Human	humans	Offspring epigenetic
28599310	2017	Oncotarget	An	Long non-coding RNAs could act as vectors for paternal heredity of high fat diet-induced obesity.	Yes	Evidence of a paternal impact	inter	Adiposity	diet (HFD)	Obesity related	expression at genes related to obesity	Animal	mice	Offspring epigenetic
25480298	2014	Cell	Lempradl	Paternal diet defines offspring chromatin state and intergenerational obesity.	Yes	Evidence of a paternal impact	inter	Adiposity	diet-induced metabolic reprogramming	Obesity related	obesity	Animal	drosophila	Sperm epigenetic
26868178	2016	Scientific reports	Morita	Gene expression profiling of white adipose tissue reveals paternal transmission of proneness to obesity.	Yes	Evidence of a paternal impact	inter	Adiposity	diet (HFD)	Obesity related	expression at genes related to obesity	Animal	mice	Genetic imprinting
28484280	2017	Scientific reports	Dodd	Paternal obesity modifies the effect of an antenatal lifestyle intervention in women who are overweight or obese on newborn anthropometry.	Yes	Evidence of a paternal impact	inter	Adiposity	obesity	Obesity related	anthropometry	Human	humans	Indirect intrauterine
25650351	2015	Journal of the Academy of Nutrition and Dietetics	Vollmer	Investigating the Relationship of Body Mass Index, Diet Quality, and Physical Activity Level between Fathers and Their Preschool-Aged Children.	Yes	Evidence of a paternal impact	inter	Adiposity	BMI	Obesity related	BMI	Human	humans	Postnatal
22005717	2011	International journal of obesity (2005)	Freeman	Preventing and treating childhood obesity: time to target fathers.	Yes	Evidence of a paternal impact	inter	Adiposity	obesity	Obesity related	obesity	Human	humans	Postnatal
22693553	2012	PloS one	Brophy	Child fitness and father's BMI are important factors in childhood obesity: a school based cross-sectional study.	Yes	Evidence of a paternal impact	inter	Adiposity	obesity	Obesity related	obesity	Human	humans	Postnatal
17991666	2007	The American journal of clinical nutrition	Kivim_ki	Substantial intergenerational increases in body mass index are not explained by the fetal overnutrition hypothesis: the Cardiovascular Risk in Young Finns Study.	Yes	Evidence of a paternal impact	inter	Adiposity	BMI	Obesity related	BMI	Human	humans	Postnatal
15798952	2005	Metabolism: clinical and experimental	Kazumi	Associations of middle-aged mother's but not father's body mass index with 18-year-old son's waist circumferences, birth weight, and serum hepatic enzyme levels.	Yes	Evidence of a paternal impact	inter	Adiposity	BMI	Obesity related	adiposity	Human	humans
28534168	2017	European journal of nutrition	Ornellas	Father's obesity programs the adipose tissue in the offspring via the local renin-angiotensin system and MAPKs pathways, especially in adult male mice.	Yes	Evidence of a paternal impact	inter	Adiposity	diet (HFD)	Obesity related	adipose remodelling	Animal	mice
20962845	2010	Nature	Ng	Chronic high-fat diet in fathers programs <U+03B2>-cell dysfunction in female rat offspring.	Yes	Evidence of a paternal impact	inter	Adiposity	diet (HFD)	Obesity related	body fat, IR and beta cell dysfunction	Animal	rats
22895107	2012	Public health nutrition	Veena	Testing the fetal overnutrition hypothesis; the relationship of maternal and paternal adiposity to adiposity, insulin resistance and cardiovascular risk factors in Indian children.	Yes	Evidence of a paternal impact	inter	Adiposity	adiposity	Obesity related	adiposity and insulin resistance	Human	humans
26044138	2015	Archives of disease in childhood	Corsi	Is there a greater maternal than paternal influence on offspring adiposity in India?	Yes	Evidence of a paternal impact	inter	Adiposity	BMI	Obesity related	BMI	Human	humans
19904295	2009	European journal of clinical nutrition	Ohlund	BMI at 4 years of age is associated with previous and current protein intake and with paternal BMI.	Yes	Evidence of a paternal impact	inter	Adiposity	BMI	Obesity related	BMI	Human	humans
22570703	2012	PloS one	Chen	Paternal body mass index (BMI) is associated with offspring intrauterine growth in a gender dependent manner.	Yes	Evidence of a paternal impact	inter	Adiposity	BMI	Obesity related	IU growth	Human	humans
20056951	2010	Diabetes care	Labayen	Intergenerational cardiovascular disease risk factors involve both maternal and paternal BMI.	Yes	Evidence of a paternal impact	inter	Adiposity	BMI	Obesity related	obesity, body fat, insulin sensitivity	Human	humans
29952435	2018	Irish medical journal	Power	A Comparison of Perceived and Measured Paternal Weight and BMI, and Relationship to Weight and BMI of his Children.	Yes	Evidence of a paternal impact	inter	Adiposity	obesity	Obesity related	offspring obesity	Human	humans
10702180	2000	The American journal of clinical nutrition	Figueroa-Colon	Paternal body fat is a longitudinal predictor of changes in body fat in premenarcheal girls.	Yes	Evidence of a paternal impact	inter	Adiposity	body fat	Obesity related	body fat	Human	humans
20375189	2010	The American journal of clinical nutrition	Whitaker	Comparing maternal and paternal intergenerational transmission of obesity risk in a large population-based sample.	Yes	Evidence of a paternal impact	inter	Adiposity	BMI	Obesity related	BMI	Human	humans
23042783	2012	Pediatric obesity	Linabery	Stronger influence of maternal than paternal obesity on infant and early childhood body mass index: the Fels Longitudinal Study.	Yes	Evidence of a paternal impact	inter	Adiposity	obesity	Obesity related	bmi	Human	humans
25725082	2015	Reproduction (Cambridge, England)	Binder	Paternal obesity in a rodent model affects placental gene expression in a sex-specific manner.	Yes	Evidence of a paternal impact	inter	Adiposity	obesity	Obesity related	placental gene expression	Animal	mice
25833542	2015	Advances in experimental medicine and biology	de Ftima Le£o	Effects of paternal hypothalamic obesity and taurine supplementation on adiposity and vascular reactivity in rat offspring.	Yes	Evidence of a paternal impact	inter	Adiposity	obesity	Obesity related	adiposity, glucose tolerance	Animal	rats
27965204	2016	American journal of physiology. Endocrinology and metabolism	Lecomte	Effects of paternal obesity on growth and adiposity of male rat offspring.	Yes	Evidence of a paternal impact	inter	Adiposity	diet (HFD)	Obesity related	adiposity	Animal	rats
29309558	2018	Endocrinology	Sanchez-Garrido	Intergenerational Influence of Paternal Obesity on Metabolic and Reproductive Health Parameters of the Offspring: Male-Preferential Impact and Involvement of Kiss1-Mediated Pathways.	Yes	Evidence of a paternal impact	inter	Adiposity	diet (HFD)	Obesity related	weight and glucose tolerance	Animal	rats
30560765	2018	Journal of developmental origins of health and disease	Tarevnic	Beneficial effects of maternal swimming during pregnancy on offspring metabolism when the father is obese.	Yes	Evidence of a paternal impact	inter	Adiposity	diet (HFD)	Obesity related	obesity and glucose tolerance	Animal	mice
20351737	2010	International journal of obesity (2005)	Leary	No evidence of large differences in mother-daughter and father-son body mass index concordance in a large UK birth cohort.	Yes	Evidence of a paternal impact	inter	Adiposity	BMI	Obesity related	BMI (sex specific effects)	Human	humans
19434065	2009	International journal of obesity (2005)	Perez-Pastor	Assortative weight gain in mother-daughter and father-son pairs: an emerging source of childhood obesity. Longitudinal study of trios (EarlyBird 43).	Yes	Evidence of a paternal impact	inter	Adiposity	BMI	Obesity related	BMI	Human	humans
27851798	2016	PloS one	N_ss	Intergenerational Transmission of Overweight and Obesity from Parents to Their Adolescent Offspring - The HUNT Study.	Yes	Evidence of a paternal impact	inter	Adiposity	BMI	Obesity related	BMI	Human	humans
26398848	2015	Economics and human biology	Dolton	The intergenerational transmission of BMI in China.	Yes	Evidence of a paternal impact	inter	Adiposity	BMI	Obesity related	BMI	Human	humans
22187263	2011	European journal of epidemiology	Johnson	Intergenerational change and familial aggregation of body mass index.	Yes	Evidence of a paternal impact	inter	Adiposity	BMI	Obesity related	BMI	Human	humans
19106237	2008	The American journal of clinical nutrition	Li	Intergenerational influences on childhood body mass index: the effect of parental body mass index trajectories.	Yes	Evidence of a paternal impact	inter	Adiposity	BMI	Obesity related	BMI	Human	humans
25587176	2015	American journal of epidemiology	Li	Chronic exposure of grandparents to poverty and body mass index trajectories of grandchildren: a prospective intergenerational study.	Yes	Evidence of a paternal impact	trans	Adiposity	grandparental BMI	Obesity related	BMI trajectories	Human	humans
21829157	2011	International journal of obesity (2005)	J__skel_inen	Intergenerational transmission of overweight among Finnish adolescents and their parents: a 16-year follow-up study.	Yes	Evidence of a paternal impact	inter	Adiposity	obesity	Obesity related	obesity	Human	humans
27518304	2016	PloS one	Dew-Budd	Genetic and Sex-Specific Transgenerational Effects of a High Fat Diet in Drosophila melanogaster.	Yes	Evidence of a paternal impact	trans	Adiposity	diet (HFD)	Obesity related	weight	Animal	drosophila
21987430	2011	American journal of human biology : the official journal of the Human Biology Council	Kavikondala	Intergenerational influences on diabetes in a developing population: the Guangzhou Biobank Cohort Study.	Yes	No evidence of a paternal impact	inter	Demographics	literacy	T2D related	fasting glucose etc	Human	humans	Postnatal
30246426	2018	American journal of human biology : the official journal of the Human Biology Council	Liang	Differences in relationships of maternal and paternal age at childbirth with body fat distribution in offspring.	Yes	No evidence of a paternal impact	inter	Demographics	age	Obesity related	body fat	Human	humans
25809593	2015	Obesity (Silver Spring, Md.)	Zeki Al Hazzouri	Associations of intergenerational education with metabolic health in U.S. Latinos.	Yes	Evidence of a paternal impact	inter	Demographics	SEP	T2D related	metabolism	Human	humans	Postnatal
28704093	2017	Ecology of food and nutrition	Vollmer	How Are Fathers' Demographic Characteristics Related to Preschool-Age Children's Weight and Obesity Risk Factors?	Yes	Evidence of a paternal impact	inter	Demographics	demographics	Obesity related	obesity	Human	humans	Postnatal
22795914	2012	Social science &amp; medicine (1982)	Morrissey	Trajectories of growth in body mass index across childhood: Associations with maternal and paternal employment.	Yes	Evidence of a paternal impact	inter	Demographics	SEP	Obesity related	BMI trajectories	Human	humans	Postnatal
24847088	2014	Journal of epidemiology and community health	Albrecht	Socioeconomic gradients in body mass index (BMI) in US immigrants during the transition to adulthood: examining the roles of parental education and intergenerational educational mobility.	Yes	Evidence of a paternal impact	inter	Demographics	SEP	Obesity related	BMI	Human	humans	Postnatal
16284404	2005	International journal of epidemiology	Ball	Whose socioeconomic status influences a woman's obesity risk: her mother's, her father's, or her own?	Yes	Evidence of a paternal impact	inter	Demographics	SEP	Obesity related	obesity	Human	humans
18409006	2008	European journal of epidemiology	Heraclides	The association between father's social class and adult obesity is not explained by educational attainment and an unhealthy lifestyle in adulthood.	Yes	Evidence of a paternal impact	inter	Demographics	SEP	Obesity related	obesity	Human	humans
25676072	2015	Pediatric obesity	Kramer	Differential impact of maternal and paternal ethnicity on the pattern of fat distribution in infants at age 3 months.	Yes	Evidence of a paternal impact	inter	Demographics	ethnicity	Obesity related	adiposity	Human	humans
23073964	2012	American journal of human biology : the official journal of the Human Biology Council	Eriksen	Paternal age at birth and the risk of obesity in young adulthood: a register-based birth cohort study of Norwegian males.	Yes	Evidence of a paternal impact	inter	Demographics	age	Obesity related	obesity	Human	humans
27411308	2016	BMC public health	Cheng	Association of missing paternal demographics on infant birth certificates with perinatal risk factors for childhood obesity.	Yes	Evidence of a paternal impact	inter	Demographics	missing data	Obesity related	perinatal risk factors for obesity	Human	humans
16953379	2006	Diabetologia	Knight	Offspring birthweight is not associated with paternal insulin resistance.	Yes	No evidence of a paternal impact	inter	Gycemic exposure	insulin resistance	Obesity related	birthweight	Human	humans
24449870	2014	Proceedings of the National Academy of Sciences of the United States of America	Wei	Paternally induced transgenerational inheritance of susceptibility to diabetes in mammals.	Yes	Evidence of a paternal impact	inter	Gycemic exposure	prediabetes	T2D related	glucose intolerance insulin resistance	Human	humans	Sperm epigenetic
21251094	2011	Journal of internal medicine	Abbasi	Maternal and paternal transmission of type 2 diabetes: influence of diet, lifestyle and adiposity.	Yes	Evidence of a paternal impact	inter	Gycemic exposure	T2D	T2D related	T2D	Human	humans
23209676	2012	PloS one	Grasemann	Parental diabetes: the Akita mouse as a model of the effects of maternal and paternal hyperglycemia in wildtype offspring.	Yes	Evidence of a paternal impact	inter	Gycemic exposure	hyperglycemia	T2D related	metabolic phenotypes	Animal	mice
16703330	2006	Diabetologia	Shields	Paternal insulin resistance and its association with umbilical cord insulin concentrations.	Yes	Evidence of a paternal impact	inter	Gycemic exposure	insulin	T2D related	insulin	Human	humans
27170762	2016	International journal of epidemiology	Klijs	The role of life-course socioeconomic and lifestyle factors in the intergenerational transmission of the metabolic syndrome: results from the LifeLines Cohort Study.	Yes	Evidence of a paternal impact	inter	Gycemic exposure	metabolic syndrome	T2D related	metabolic syndrome	Human	humans
10868967	2000	Diabetes	Lindsay	Type 2 diabetes and low birth weight: the role of paternal inheritance in the association of low birth weight and diabetes.	Yes	Evidence of a paternal impact	inter	Gycemic exposure	diabetes	Obesity related	birthweight	Human	humans	Paternal genetic
23193389	2012	Experimental diabetes research	Linares Segovia	Long-term consequences for offspring of paternal diabetes and metabolic syndrome.	Yes	Evidence of a paternal impact	inter	Gycemic exposure	diabetes	Obesity related	adiposity and metabolic disturbance	Human	humans
20519666	2010	Diabetes care	Penesova	Effect of paternal diabetes on pre-diabetic phenotypes in adult offspring.	Yes	Evidence of a paternal impact	inter	Gycemic exposure	diabetes	Obesity related	body composition	Human	humans
28533422	2017	The Journal of endocrinology	Shi	Paternal hyperglycemia in rats exacerbates the development of obesity in offspring.	Yes	Evidence of a paternal impact	inter	Gycemic exposure	hyperglycemia	Obesity related	obesity	Animal	rats
12511454	2003	BMJ (Clinical research ed.)	Hypp_nen	Parental diabetes and birth weight of offspring: intergenerational cohort study.	Yes	Evidence of a paternal impact	inter	Gycemic exposure	diabetes	Obesity related	weight	Human	humans
16500559	2006	Nutrition (Burbank, Los Angeles County, Calif.)	Anderson	Preconceptional fasting of fathers alters serum glucose in offspring of mice.	Yes	Evidence of a paternal impact	inter	Diet	dietary restriction	T2D related	serum glucose	Animal	mice
24658019	2014	American journal of physiology. Heart and circulatory physiology	Watkins	Paternal low protein diet affects adult offspring cardiovascular and metabolic function in mice.	Yes	Evidence of a paternal impact	inter	Diet	diet (low protein diet)	T2D related	metabolic function	Animal	mice
27255552	2016	Scientific reports	McPherson	Paternal under-nutrition programs metabolic syndrome in offspring which can be reversed by antioxidant/vitamin food fortification in fathers.	Yes	Evidence of a paternal impact	inter	Diet	dietary restriction	T2D related	metabolic syndrome	Animal	mice
29473237	2018	Journal of human nutrition and dietetics : the official journal of the British Dietetic Association	Williams	Dietary outcomes of overweight fathers and their children in the Healthy Dads, Healthy Kids community randomised controlled trial.	Yes	Evidence of a paternal impact	inter	Diet	diet	Obesity related	obesogenic diet	Human	humans	Postnatal
26968002	2016	PloS one	Sabet	Paternal B Vitamin Intake Is a Determinant of Growth, Hepatic Lipid Metabolism and Intestinal Tumor Volume in Female Apc1638N Mouse Offspring.	Yes	Evidence of a paternal impact	inter	Diet	B vitamin	Obesity related	weight	Animal	mice
22639405	2012	IUBMB life	Miersch	Paternal dietary restriction affects progeny fat content in Caenorhabditis elegans.	Yes	Evidence of a paternal impact	inter	Diet	dietary restriction	Obesity related	body fat	Animal	c elegans
28536743	2017	European journal of nutrition	Yang	High protein intake along with paternal part-time employment is associated with higher body fat mass among girls from South China.	Yes	Evidence of a paternal impact	inter	Diet	diet (protein intake)	Obesity related	body composition	Human	humans
9291642	1997	Archives of medical research	Gonzlez-Ort_z	Metabolic profile and insulin sensitivity in healthy young Mexicans with a strong family history of non-insulin-dependent diabetes mellitus in the paternal branch.	Yes	No evidence of a paternal impact	inter	Genetics	family history of T2D	T2D related	metabolic defects and insulin sensitivity	Human	humans
29695786	2018	Nature cell biology	Zhang	Dnmt2 mediates intergenerational transmission of paternally acquired metabolic disorders through sperm small non-coding RNAs.	Yes	Evidence of a paternal impact	inter	Genetics	deletion of DNMT2 in HFD	T2D related	metabolic disorders	Animal	mice	Sperm epigenetic
10831178	2000	Metabolism: clinical and experimental	Ueda	Paternal-maternal effects on phenotypic characteristics in spontaneously diabetic Nagoya-Shibata-Yasuda mice.	Yes	Evidence of a paternal impact	inter	Genetics	allele	T2D related	T2D	Animal	mice	Paternal genetic
10615960	2000	Diabetes	Huxtable	Analysis of parent-offspring trios provides evidence for linkage and association between the insulin gene and type 2 diabetes mediated exclusively through paternally transmitted class III variable number tandem repeat alleles.	Yes	Evidence of a paternal impact	inter	Genetics	paternal inheritance of class I VNTR alleles upstream of the insulin gene	T2D related	T2D	Human	humans	Genetic imprinting
18351500	2008	Experimental aging research	Perlmuter	Parents matter: intergenerational influences of diabetes mellitus on glycemic control and morbidity in older type 2 diabetic males.	Yes	Evidence of a paternal impact	inter	Health history	familiy history	T2D related	cope with T2D	Human	humans	Postnatal
20696673	2010	Human molecular genetics	Yazbek	Ancestral paternal genotype controls body weight and food intake for multiple generations.	Yes	Evidence of a paternal impact	trans	Genetics	Paternal or grandpaternal Obrq2a(A/J) allele	Obesity related	body weight	Animal	mice	Paternal genetic
10712433	2000	The Journal of clinical investigation	Yu	Paternal versus maternal transmission of a stimulatory G-protein alpha subunit knockout produces opposite effects on energy metabolism.	Yes	Evidence of a paternal impact	inter	Genetics	imprinted gene	Obesity related	obesity	Animal	mice	Genetic imprinting
12101250	2002	Molecular and cellular biology	Moon	Mice lacking paternally expressed Pref-1/Dlk1 display growth retardation and accelerated adiposity.	Yes	Evidence of a paternal impact	inter	Genetics	allele	Obesity related	adiposity	Animal	mice	Genetic imprinting
15928196	2005	FASEB journal : official publication of the Federation of American Societies for Experimental Biology	Curley	Increased body fat in mice with a targeted mutation of the paternally expressed imprinted gene Peg3.	Yes	Evidence of a paternal impact	inter	Genetics	allele	Obesity related	body fat	Animal	mice	Genetic imprinting
24454871	2014	PloS one	Demetriou	Paternally expressed, imprinted insulin-like growth factor-2 in chorionic villi correlates significantly with birth weight.	Yes	Evidence of a paternal impact	inter	Genetics	allele expression	Obesity related	birthweight	Animal	mice	Genetic imprinting
17164301	2006	The Journal of clinical endocrinology and metabolism	Long	Body mass index differences in pseudohypoparathyroidism type 1a versus pseudopseudohypoparathyroidism may implicate paternal imprinting of Galpha(s) in the development of human obesity.	Yes	Evidence of a paternal impact	inter	Genetics	paternal inheritance of Galpha(s)	Obesity related	BMI	Human	humans	Genetic imprinting
11528401	2001	Nature genetics	Le Stunff	Paternal transmission of the very common class I INS VNTR alleles predisposes to childhood obesity.	Yes	Evidence of a paternal impact	inter	Genetics	paternal inheritance of class I VNTR alleles upstream of the insulin gene	Obesity related	obesity	Human	humans	Genetic imprinting
24416415	2014	PloS one	Morita	Paternal allele influences high fat diet-induced obesity.	Yes	Evidence of a paternal impact	inter	Genetics	allele	Obesity related	obesity	Animal	mice	Genetic imprinting
19183309	2009	Diabetic medicine : a journal of the British Diabetic Association	Koebnick	Combined association of maternal and paternal family history of diabetes with plasma leptin and adiponectin in overweight Hispanic children.	Yes	Evidence of a paternal impact	inter	Health history	family history of T2D	Obesity related	leptin and adiponectin	Human	humans
27911909	2016	PloS one	Carslake	Early-Onset Paternal Smoking and Offspring Adiposity: Further Investigation of a Potential Intergenerational Effect Using the HUNT Study.	Yes	No evidence of a paternal impact	inter	Health behaviours	smoking	Obesity related	obesity	Human	humans
27448815	2016	Circulation	Yen	Longer Duration and Earlier Age of Onset of Paternal Betel Chewing and Smoking Increase Metabolic Syndrome Risk in Human Offspring, Independently, in a Community-Based Screening Program in Taiwan.	Yes	Evidence of a paternal impact	inter	Health behaviours	betel nut chewing and smoking	T2D related	metabolic syndrome	Human	humans
16522918	2006	The American journal of clinical nutrition	Chen	Transgenerational effects of betel-quid chewing on the development of the metabolic syndrome in the Keelung Community-based Integrated Screening Program.	Yes	Evidence of a paternal impact	inter	Health behaviours	betel nut chewing	T2D related	metabolic syndrome	Human	humans
30670059	2019	Epigenetics &amp; chromatin	Chang	Preconception paternal alcohol exposure exerts sex-specific effects on offspring growth and long-term metabolic programming.	Yes	Evidence of a paternal impact	inter	Health behaviours	alcohol	Obesity related	growth and metabolism	Animal	mice	Sperm genetic/epigenetic
24690679	2014	European journal of human genetics : EJHG	Northstone	Prepubertal start of father's smoking and increased body fat in his sons: further characterisation of paternal transgenerational responses.	Yes	Evidence of a paternal impact	inter	Health behaviours	smoking	Obesity related	BMI	Human	humans	Sperm genetic/epigenetic
22407859	2012	International journal of epidemiology	Howe	Maternal smoking during pregnancy and offspring trajectories of height and adiposity: comparing maternal and paternal associations.	Yes	Evidence of a paternal impact	inter	Health behaviours	smoking	Obesity related	BMI at age 10	Human	humans
26525718	2015	BMJ open	Han	Contributions of maternal and paternal adiposity and smoking to adult offspring adiposity and cardiovascular risk: the Midspan Family Study.	Yes	Evidence of a paternal impact	inter	Health behaviours	smoking and adiposity	Obesity related	adiposity	Human	humans
29535453	2018	International journal of obesity (2005)	Mejia-Lancheros	Smoking habit from the paternal line and grand-child's overweight or obesity status in early childhood: prospective findings from the lifeways cross-generation cohort study.	Yes	Evidence of a paternal impact	trans	Health behaviours	smoking (grandpaternal)	Obesity related	overweight	Human	humans
20587672	2010	Pediatrics	Kwok	Paternal smoking and childhood overweight: evidence from the Hong Kong &quot;Children of 1997&quot;.	Yes	Evidence of a paternal impact	inter	Health behaviours	smoking	Obesity related	overweight	Human	humans
22826007	2012	Environmental health and preventive medicine	Sasaki	Maternal and paternal family history of type•_2 diabetes differently influence lipid parameters in young nondiabetic Japanese women.	Yes	No evidence of a paternal impact	inter	Health history	history of T2D	Obesity related	lipid parameters	Human	humans
8404430	1993	Diabetes care	Mitchell	Differences in the prevalence of diabetes and impaired glucose tolerance according to maternal or paternal history of diabetes.	Yes	Evidence of a paternal impact	inter	Health history	history of T2D	T2D related	diabetes and IGTT	Human	humans
25700629	2015	Appetite	Vollmer	Association of fathers' feeding practices and feeding style on preschool age children's diet quality, eating behavior and body mass index.	Yes	No evidence of a paternal impact	inter	Parenting	parenting (child feeding practices)	Obesity related	BMI	Human	humans	Postnatal
18421263	2008	Obesity (Silver Spring, Md.)	Haycraft	Maternal and paternal controlling feeding practices: reliability and relationships with BMI.	Yes	No evidence of a paternal impact	inter	Parenting	parenting (child feeding practices)	Obesity related	BMI	Human	humans	Postnatal
21265607	2011	International journal of pediatric obesity : IJPO : an official journal of the International Association for the Study of Obesity	Neal Davis	Adolescent obesity and maternal and paternal sensitivity and monitoring.	Yes	No evidence of a paternal impact	inter	Parenting	parenting	Obesity related	obesity	Human	humans	Postnatal
21501801	2011	The Journal of adolescent health : official publication of the Society for Adolescent Medicine	Deardorff	Father absence, body mass index, and pubertal timing in girls: differential effects by family income and ethnicity.	Yes	No evidence of a paternal impact	inter	Parenting	absence/presence	Obesity related	BMI	Human	humans	Postnatal
30263139	2018	Global health, epidemiology and genomics	Smith	The role of fathers in overweight prevention: an analysis of a Caribbean cohort.	Yes	Evidence of a paternal impact	inter	Parenting	absence/presence	Obesity related	obesity	Human	humans	Postnatal
28634995	2017	Obesity (Silver Spring, Md.)	Wong	The Longitudinal Association Between Early Childhood Obesity and Fathers' Involvement in Caregiving and Decision-Making.	Yes	Evidence of a paternal impact	inter	Parenting	involvement in childrearing	Obesity related	obesity	Human	humans	Postnatal
18055667	2007	Pediatrics	Wake	Preschooler obesity and parenting styles of mothers and fathers: Australian national population study.	Yes	Evidence of a paternal impact	inter	Parenting	parenting	Obesity related	obesity	Human	humans	Postnatal
24276845	2013	Pediatrics	Jansen	Bidirectional associations between mothers' and fathers' parenting consistency and child BMI.	Yes	Evidence of a paternal impact	inter	Parenting	parenting	Obesity related	BMI	Human	humans	Postnatal
29294461	2018	Economics and human biology	Stoklosa	The intergenerational transmission of obesity: The role of time preferences and self-control.	Yes	Evidence of a paternal impact	inter	Parenting	impatience	Obesity related	obesity	Human	humans	Postnatal
24751915	2014	Appetite	Lloyd	Maternal and paternal parenting practices and their influence on children's adiposity, screen-time, diet and physical activity.	Yes	Evidence of a paternal impact	inter	Parenting	parenting	Obesity related	BMI	Human	humans
28208792	2017	Nutrients	McPherson	An_Exercise-Only_Intervention_in_Obese_Fathers_ Restores_Glucose_and_Insulin_Regulation_in_ Conjunction_with_the_Rescue_of_Pancreatic_Islet_Cell_ Morphology_and_MicroRNA_Expression_in_Male_ Offspring.	Yes	Evidence of a paternal impact	inter	Physical activity	exercise	T2D related	glucose and insulin regulation	Animal	mice
30344184	2018	Diabetes	Stanford	Paternal Exercise Improves Glucose Metabolism in Adult Offspring.	Yes	Evidence of a paternal impact	inter	Physical activity	exercise	T2D related	glucose metabolism	Animal	mice
25690453	2015	American journal of physiology. Endocrinology and metabolism	McPherson	Preconception diet or exercise intervention in obese fathers normalizes sperm microRNA profile and metabolic syndrome in female offspring.	Yes	Evidence of a paternal impact	inter	Physical activity	exercise	Obesity related	obesity and insulin sensitivity	Animal	mice	Sperm epigenetic
29669306	2018	The Journal of nutritional biochemistry	Krout	Paternal exercise protects mouse offspring from high-fat-diet-induced type 2 diabetes risk by increasing skeletal muscle insulin signaling.	Yes	Evidence of a paternal impact	inter	Physical activity	exercise	Obesity related	obesity	Animal	mice
26506979	2015	FASEB journal : official publication of the Federation of American Societies for Experimental Biology	Murashov	Paternal long-term exercise programs offspring for low energy expenditure and increased risk for obesity in mice.	Yes	Evidence of a paternal impact	inter	Physical activity	exercise	Obesity related	obesity	Animal	mice
15278900	2004	Molecular reproduction and development	Kedia	Effect of paternal tamoxifen on the expression of insulin-like growth factor 2 and insulin-like growth factor type 1 receptor in the post-implantation rat embryos.	Yes	Evidence of a paternal impact	inter	Physiological or endocrine	tamoxifen (endocrine hormone)	Obesity related	IGF1 and IGF2 expression	Animal	rats
29795465	2018	International journal of obesity (2005)	Pataia	Paternal cholestasis exacerbates obesity-associated hypertension in male offspring but is prevented by paternal ursodeoxycholic acid treatment.	Yes	Evidence of a paternal impact	inter	Physiological or endocrine	cholestasis	Obesity related	obesity-associated hypertension	Animal	mice
9702929	1998	Journal of human hypertension	Uehara	A hypertensive father, but not hypertensive mother, determines blood pressure in normotensive male offspring through body mass index.	Yes	Evidence of a paternal impact	inter	Physiological or endocrine	hypertension	Obesity related	BMI	Human	humans
24469827	2014	Proceedings of the National Academy of Sciences of the United States of America	Bromfield	Maternal tract factors contribute to paternal seminal fluid impact on metabolic phenotype in offspring.	Yes	Evidence of a paternal impact	inter	Sperm/semen parameters	seminal fluid	Obesity related	growth and metabolism	Animal	mice	Seminal fluid & maternal tract
29549543	2018	Journal of assisted reproduction and genetics	Anderson	Do paternal semen parameters influence the birth weight or BMI of the offspring? A study from the Utah Population Database.	Yes	Evidence of a paternal impact	inter	Sperm/semen parameters	semen parameters	Obesity related	birthweight and BMI	Human	humans
30349741	2018	Environmental epigenetics	van Steenwyk	Transgenerational inheritance of behavioral and metabolic effects of paternal exposure to traumatic stress in early postnatal life: evidence in the 4th generation.	Yes	Evidence of a paternal impact	trans	Toxins or trauma	postnatal trauma	T2D related	glucose dysregulation	Animal	mice
24228800	2013	BMC medicine	Skinner	Ancestral dichlorodiphenyltrichloroethane (DDT) exposure promotes epigenetic transgenerational inheritance of obesity.	Yes	Evidence of a paternal impact	trans	Toxins or trauma	DDT	Obesity related	obesity	Animal	mice	Sperm epigenetic
28666241	2017	Environment international	Messerlian	Paternal and maternal urinary phthalate metabolite concentrations and birth weight of singletons conceived by subfertile couples.	Yes	Evidence of a paternal impact	inter	Toxins or trauma	pthalates	Obesity related	birthweight	Human	humans
5664387	1968	Genetics	Cox	The effect of paternal irradiation on body weight and depth of fat in pigs.	Yes	Evidence of a paternal impact	inter	Toxins or trauma	irradiation	Obesity related	body fat	Animal	pigs
30660905	2019	Chemosphere	Chen	Transgenerational impact of DEHP on body weight of Drosophila.	Yes	Evidence of a paternal impact	inter	Toxins or trauma	DEHP	Obesity related	obesity	Animal	drosophila
29096651	2017	The international journal of behavioral nutrition and physical activity	Penilla	Obstacles to preventing obesity in children aged 2 to 5_years: Latino mothers' and fathers' experiences and perceptions of their urban environments.	No
29524982	2018	Journal of nutrition education and behavior	Vollmer	An Exploration of How Fathers Attempt to Prevent Childhood Obesity in Their Families.	No
14752208	2004	Hormone research	Kanaka-Gantenbein	Tall stature, insulin resistance, and disturbed behavior in a girl with the triple X syndrome harboring three SHOX genes: offspring of a father with mosaic Klinefelter syndrome but with two maternal X chromosomes.	No
482925	1979	Science (New York, N.Y.)	Cohen	Metabolism of americium-241 in man: an unusual case of internal contamination of a child and his father.	No
20697417	2010	International journal of obesity (2005)	Morgan	The 'Healthy Dads, Healthy Kids' randomized controlled trial: efficacy of a healthy lifestyle program for overweight fathers and their children.	No
11393557	2001	Journal of pediatric endocrinology &amp; metabolism : JPEM	Kiess	Fathers of children with diabetes mellitus and their role in coping strategies in the family.	No
11771958	2002	Journal of autoimmunity	Féchtenbusch	No evidence for an association of coxsackie virus infections during pregnancy and early childhood with development of islet autoantibodies in offspring of mothers or fathers with type 1 diabetes.	No
12058008	2002	Journal of pediatric psychology	Seiffge-Krenke		No
23472966	2013	Childhood obesity (Print)	Lowenstein	Childhood obesity prevention: fathers' reflections with healthcare providers.	No
26043828	2015	Journal of pediatric health care : official publication of National Association of Pediatric Nurse Associates &amp; Practitioners	Anti	The Health Care Provider's Experience With Fathers of Overweight and Obese Children: A Qualitative Analysis.	No
26198724	2015	American journal of men's health	Garfield	Longitudinal Study of Body Mass Index in Young Males and the Transition to Fatherhood.	No
4435594	1974	Gynecologic investigation	Goldman	Studies in human reproduction. Glucose tolerance in mothers and fathers of excessive-sized infants.	No
22897516	2012	The journal of sexual medicine	Fisher	Metabolic and cardiovascular outcomes of fatherhood: results from a cohort of study in subjects with sexual dysfunction.	No
27082723	2016	Physiological and biochemical zoology : PBZ	Andrew	Consequences of Fatherhood in the Biparental California Mouse (Peromyscus californicus): Locomotor Performance, Metabolic Rate, and Organ Masses.	No
13752359	1961	Lancet (London, England)	KELLOCK	Birthweight of children of diabetic fathers.	No
30431645	2018	The Journal of physiology	Kelly	Classic solutions to a modern problem: exercise training improves metabolic disorders in offspring from fathers on a high fat diet.	No
10213823	1999	American journal of nephrology	Eknoyan	Santorio Sanctorius (1561-1636) - founding father of metabolic balance studies.	No
2335184	1990	Experimental and clinical endocrinology	Rjasanowski	The higher frequency of type I (insulin-dependent) diabetes in fathers than in mothers of type I-diabetic children.	No
6738600	1984	The New England journal of medicine	Warram	Differences in risk of insulin-dependent diabetes in offspring of diabetic mothers and diabetic fathers.	No
16371822	2005	MCN. The American journal of maternal child nursing	Sullivan-Bolyai	Fathers' reflections on parenting young children with type 1 diabetes.	No
16644714	2006	Diabetes	Harjutsalo	Differential transmission of type 1 diabetes from diabetic fathers and mothers to their offspring.	No
18632787	2008	Journal of pediatric psychology	Palmer	Mothers', fathers', and children's perceptions of parental diabetes responsibility in adolescence: examining the roles of age, pubertal status, and efficacy.	No
20047355	2010	Families, systems &amp; health : the journal of collaborative family healthcare	Mitchell	Stress among fathers of young children with type 1 diabetes.	No
20121892	2010	Diabetic medicine : a journal of the British Diabetic Association	Haugstvedt	Fear of hypoglycaemia in mothers and fathers of children with Type 1 diabetes is associated with poor glycaemic control and parental emotional distress: a population-based study.	No
20522171	2010	Pediatric diabetes	Haugstvedt	Perceived family burden and emotional distress: similarities and differences between mothers and fathers of children with type 1 diabetes in a population-based study.	No
21515643	2011	Journal of pediatric psychology	Hilliard	Fathers' involvement in preadolescents' diabetes adherence and glycemic control.	No
22512861	2012	The international journal of behavioral nutrition and physical activity	Lubans	Mediators of weight loss in the 'Healthy Dads, Healthy Kids' pilot study for overweight fathers.	No
23167983	2012	Nursing &amp; health sciences	Boman	Swedish pediatric diabetes teams' perception of fathers' involvement: A Grounded Theory study.	No
23190009	2012	Health &amp; social care in the community	Boman	Fathers' encounter of support from paediatric diabetes teams; the tension between general recommendations and personal experience.	No
24424359	2014	Fertility and sterility	McPherson	Obese father's metabolic state, adiposity, and reproductive capacity indicate son's reproductive health.	No
24524293	2014	The international journal of behavioral nutrition and physical activity	Walsh	The effect of an early childhood obesity intervention on father's obesity risk behaviors: the Melbourne InFANT Program.	No
24948001	2014	Journal of family nursing	Boman	Fathers of Children With Type 1 Diabetes: Perceptions of a Father's Involvement From a Health Promotion Perspective.	No
26281910	2015	The British journal of nutrition	Walsh	Associations between dietary intakes of first-time fathers and their 20-month-old children are moderated by fathers' BMI, education and age.	No
26850045	2016	The Diabetes educator	Albanese-O'Neill	Educational Needs and Technological Preferences of Fathers of Youth With Type 1 Diabetes.	No
27973688	2016	Diabetic medicine : a journal of the British Diabetic Association	Nieuwesteeg	Paediatric parenting stress in fathers and mothers of young children with Type 1 diabetes: a longitudinal study.	No
28186371	2017	Molecular reproduction and development	Mitchell	Gene expression and epigenetic aberrations in F1-placentas fathered by obese males.	No
29461360	2018	Family &amp; community health	Limbers	Parenting Stress in Fathers of Children With Type 1 Diabetes.	No
29944465	2018	International journal of qualitative studies on health and well-being	Iversen	Being mothers and fathers of a child with type 1 diabetes aged 1 to 7 years: a phenomenological study of parents' experiences.	No
4850870	1974	Israel journal of medical sciences	Goldman	Carbohydrate metabolism in fathers of babies with congenital malformations.	No
8859271	1996	The Journal of pediatrics	Bauer	Metabolic rate and energy balance in very low birth weight infants during kangaroo holding by their mothers and fathers.	No
12882927	2003	Diabetes	Yajnik	Higher offspring birth weight predicts the metabolic syndrome in mothers but not fathers 8 years after delivery: the Pune Children's Study.	No
24854802	2014	Eating behaviors	Gallant	Night eating behavior and metabolic heath in mothers and fathers enrolled in the QUALITY cohort study.	No
27501733	2016	Journal of behavioral medicine	Berg	Adolescents', mothers', and fathers' reports of adherence across adolescence and their relation to HbA1c and daily blood glucose.	No
28414073	2017	Physiology &amp; behavior	Zhao	Metabolic and affective consequences of fatherhood in male California mice.	No
27631735	2016	American journal of public health	Davison	Fathers' Representation in Observational Studies on Parenting and Childhood Obesity: A Systematic Review and Content Analysis.	No
3879759	1985	Journal of immunogenetics	Kay	Preferential paternal transmission of the diabetogenic supratype marked by HLA B18 BfF1 DR3.	No
20630217	2010	Journal of dairy science	Hammon	Differences in milk production, glucose metabolism, and carcass composition of 2 Charolais x Holstein F2 families derived from reciprocal paternal and maternal grandsire crosses.	No
29320479	2018	Nature	Gibeaux	Paternal chromosome loss and metabolic crisis contribute to hybrid inviability in Xenopus.	No
29777263	2018	Diabetologia	Li	Folate treatment of pregnant rat dams abolishes metabolic effects in female offspring induced by a paternal pre-conception unhealthy diet.	No
26959182	2016	Cell metabolism	Watson	Transferring Fragments of Paternal Metabolism to the Offspring.	No
7688210	1993	Archives of general psychiatry	Higley	Paternal and maternal genetic and environmental contributions to cerebrospinal fluid monoamine metabolites in rhesus monkeys (Macaca mulatta).	No
16039059	2005	Neuroscience letters	Ten Eyck	Serotonin metabolism in directly developing frog embryos during paternal care.	No
18537471	2008	Physiological and biochemical zoology : PBZ	Morasse	Paternal reproductive strategy influences metabolic capacities and muscle development of Atlantic salmon (Salmo salar L.) embryos.	No
21890078	2011	The American journal of cardiology	Cresci	Maternal and paternal environmental risk factors, metabolizing GSTM1 and GSTT1 polymorphisms, and congenital heart disease.	No
23315598	2013	Diabetes care	Hillman	Paternal metabolic and cardiovascular risk factors for fetal growth restriction: a case-control study.	No
23439223	2013	Hormones and behavior	Cavanaugh	Post-partum variation in the expression of paternal care is unrelated to urinary steroid metabolites in marmoset fathers.	No
24810616	2014	PLoS genetics	Ihara	Paternal poly (ADP-ribose) metabolism modulates retention of inheritable sperm histones and early embryonic gene expression.	No
26456810	2015	Reproductive toxicology (Elmsford, N.Y.)	Dodge	Associations between paternal urinary phthalate metabolite concentrations and reproductive outcomes among couples seeking fertility treatment.	No
26776368	2016	European neuropsychopharmacology : the journal of the European College of Neuropsychopharmacology	Cordero	Effects of paternal and peripubertal stress on aggression, anxiety, and metabolic alterations in the lateral septum.	No
28196335	2017	eLife	Vallaster	Paternal nicotine exposure alters hepatic xenobiotic metabolism in offspring.	No
28738300	2017	Environmental research	Messerlian	Paternal and maternal preconception urinary phthalate metabolite concentrations and child behavior.	No
29241080	2017	Environment international	Carignan	Paternal urinary concentrations of organophosphate flame retardant metabolites, fertility measures, and pregnancy outcomes among couples undergoing in vitro fertilization.	No
30165877	2018	Breast cancer research : BCR	da Cruz	Paternal malnutrition programs breast cancer risk and tumor metabolism in offspring.	No
30497002	2018	Environmental research	Mustieles	Placental weight in relation to maternal and paternal preconception and prenatal urinary phthalate metabolite concentrations among subfertile couples.	No
18398438	2008	European journal of human genetics : EJHG	Wermter	Preferential reciprocal transfer of paternal/maternal DLK1 alleles to obese children: first evidence of polar overdominance in humans.	No
28702436	2017	Journal of exercise rehabilitation	Park	Paternal physical exercise improves spatial learning ability by enhancing hippocampal neuroplasticity in male pups born from obese maternal rats.	No
17182038	2006	FEBS letters	Kamei	Peg1/Mest in obese adipose tissue is expressed from the paternal allele in an isoform-specific manner.	No
20675085	2010	Early human development	Wills	Maternal and paternal height and BMI and patterns of fetal growth: the Pune Maternal Nutrition Study.	No
21930619	2011	Scandinavian journal of public health	Eurenius	Maternal and paternal self-rated health and BMI in relation to lifestyle in early pregnancy: the Salut Programme in Sweden.	No
22153469	2011	The Journal of urology	Niederberger	Re: Paternal body mass index is associated with decreased blastocyst development and reduced live birth rates following assisted reproductive technology.	No
29324555	2018	JBI database of systematic reviews and implementation reports	Campbell	The association between paternal body mass index, pregnancy success and child health outcomes: a systematic review protocol.	No
21145051	2010	Fertility and sterility	Bakos	Paternal body mass index is associated with decreased blastocyst development and reduced live birth rates following assisted reproductive technology.	No
21466517	2011	The Australian &amp; New Zealand journal of obstetrics &amp; gynaecology	Kelly	A comparison of maternal and paternal body mass index in early pregnancy.	No
24717066	2014	Andrologia	Umul	Effect of increasing paternal body mass index on pregnancy and live birth rates in couples undergoing intracytoplasmic sperm injection.	No
30644241	2019	International journal of fertility &amp; sterility	Arabipoor	The Effects of Maternal and Paternal Body Mass Index on Live Birth Rate after Intracytoplasmic Sperm Injection Cycles.	No
7840860	1994	Journal of autoimmunity	Pugliese	The paternally inherited insulin gene B allele (1,428 FokI site) confers protection from insulin-dependent diabetes in families.	No
9450188	1998	European journal of human genetics : EJHG	Arthur	Transient neonatal diabetes mellitus in a child with invdup(6)(q22q23) of paternal origin.	No
9880447	1999	The Journal of pediatrics	Christian	Significance of genetic testing for paternal uniparental disomy of chromosome 6 in neonatal diabetes mellitus.	No
9894800	1999	Clinical genetics	Gardner	Paternal uniparental disomy of chromosome 6 and transient neonatal diabetes mellitus.	No
10757646	2000	European journal of human genetics : EJHG	Marquis	Variable features of transient neonatal diabetes mellitus with paternal isodisomy of chromosome 6.	No
11038325	2000	American journal of human genetics	Das	Partial paternal uniparental disomy of chromosome 6 in an infant with neonatal diabetes, macroglossia, and craniofacial abnormalities.	No
11515730	2001	Journal of pediatric endocrinology &amp; metabolism : JPEM	Milenkovic	Transient neonatal diabetes mellitus in a child with paternal uniparental disomy of chromosome 6.	No
11515731	2001	Journal of pediatric endocrinology &amp; metabolism : JPEM	Valerio	Central precocious puberty in a girl with triple X syndrome and neonatal diabetes mellitus associated with paternal isodisomy of chromosome 6.	No
15292329	2004	The Journal of clinical endocrinology and metabolism	Gloyn	Permanent neonatal diabetes due to paternal germline mosaicism for an activating mutation of the KCNJ11 Gene encoding the Kir6.2 subunit of the beta-cell potassium adenosine triphosphate channel.	No
17220064	2007	Journal of pediatric endocrinology &amp; metabolism : JPEM	Milenkovic	Transient neonatal diabetes mellitus in an infant with paternal uniparental disomy of chromosome 6 including heterodisomy for 6q24.	No
17366578	2007	American journal of medical genetics. Part A	F©lix	Double paternal nondisjunction in an infant with transient neonatal diabetes mellitus and Klinefelter syndrome.	No
17942821	2007	Diabetes	Shield	Mosaic paternal uniparental isodisomy and an ABCC8 gene mutation in a patient with permanent neonatal diabetes and hemihypertrophy.	No
18486206	2008	Placenta	Aviram	Placental mesenchymal dysplasia associated with transient neonatal diabetes mellitus and paternal UPD6.	No
18556340	2008	Diabetes care	Stan_k	Coincidence of a novel KCNJ11 missense variant R365H with a paternally inherited 6q24 duplication in a patient with transient neonatal diabetes.	No
20412110	2010	Clinical genetics	Suzuki	Partial paternal uniparental disomy of chromosome 6 in monozygotic twins with transient neonatal diabetes mellitus and macroglossia.	No
22876559	2012	Journal of pediatric endocrinology &amp; metabolism : JPEM	Cherian	Influence of HLA DQ 2/8 genotypes in predisposing type 1 diabetes in siblings of a Saudi family with paternally inherited chromosomal translocations.	No
23230016	2012	The Netherlands journal of medicine	de Wit	MIDD or MELAS : that's not the question MIDD evolving into MELAS : a severe phenotype of the m.3243A&gt;G mutation due to paternal co-inheritance of type 2 diabetes and a high heteroplasmy level.	No
30356406	2018	Case reports in obstetrics and gynecology	Mikuscheva	Pregnancy Complicated by Maternal MODY 3 and Paternal MODY 2 Diabetes and Subsequent Rapidly Falling Insulin Requirement.	No
9039998	1997	Journal of medical genetics	Whiteford	Paternal uniparental disomy for chromosome 6 causes transient neonatal diabetes.	No
8288046	1994	Diabetes	Gauguier	Higher maternal than paternal inheritance of diabetes in GK rats.	No
14647894	2003	Diabetologia	Wannamethee	Birthweight of offspring and paternal insulin resistance and paternal diabetes in late adulthood: cross sectional survey.	No
17897447	2007	Journal of carcinogenesis	Meyer	The association between paternal prostate cancer and type 2 diabetes.	No
28190592	2017	Diabetes &amp; metabolism	Oostvogels	Maternal and paternal family history of diabetes in second-degree relatives and metabolic outcomes at age 5-6 years: The ABCD Study.	No
17474338	2007	The Hastings Center report	Gostin		No
19728055	2009	Journal of community health	Imperato	The role of genealogy and clinical family histories in documenting possible inheritance patterns for diabetes mellitus in the pre-insulin era: part 2. Genealogic evidence for type 2 diabetes mellitus in Josephine Imperato's paternal and maternal lineages.	No
22429078	2012	Families, systems &amp; health : the journal of collaborative family healthcare	Hansen	Paternal involvement in pediatric Type 1 diabetes: fathers' and mothers' psychological functioning and disease management.	No
8845059	1996	Journal of autoimmunity	Bui	Paternally transmitted IDDM2 influences diabetes susceptibility despite biallelic expression of the insulin gene in human pancreas.	No
9354805	1997	Nature genetics	Bennett	Insulin VNTR allele-specific effect in type 1 diabetes depends on identity of untransmitted paternal allele. The IMDIAB Group.	No
10617703	2000	Pediatrics	Hermann	Transient but not permanent neonatal diabetes mellitus is associated with paternal uniparental isodisomy of chromosome 6.	No
11306901	2001	Gynecologic and obstetric investigation	Harder	Maternal and paternal family history of diabetes in women with gestational diabetes or insulin-dependent diabetes mellitus type I.	No
11509426	2001	BMJ (Clinical research ed.)	Stene	Maternal and paternal age at delivery, birth order, and risk of childhood onset type 1 diabetes: population based cohort study.	No
15008834	2004	Diabetic medicine : a journal of the British Diabetic Association	Schultz	Paternal phenotype is associated with microalbuminuria in young adults with Type 1 diabetes mellitus of short duration.	No
17313309	2007	Journal of perinatal medicine	Toschke	Paternal smoking is associated with a decreased prevalence of type 1 diabetes mellitus among offspring in two national British birth cohort studies (NCDS and BCS70).	No
19498321	2009	Journal of endocrinological investigation	Tabk	The effect of paternal and maternal history of diabetes mellitus on the development of gestational diabetes mellitus.	No
19918004	2009	Diabetes care	Marcovecchio	Maternal but not paternal association of ambulatory blood pressure with albumin excretion in young offspring with type 1 diabetes.	No
20400060	2010	American journal of obstetrics and gynecology	Caughey	Maternal and paternal race/ethnicity are both associated with gestational diabetes.	No
22988060	2012	Journal of pediatric psychology	Maas-van Schaaijk	The interrelationships among paternal and maternal parenting stress, metabolic control, and depressive symptoms in adolescents with type 1 diabetes mellitus.	No
24013966	2013	Journal of pediatric psychology	Hilliard	Patterns and predictors of paternal involvement in early adolescents' type 1 diabetes management over 3 years.	No
26439613	2015	Journal of assisted reproduction and genetics	Cheng	Paternal history of diabetes mellitus and hypertension affects the prevalence and phenotype of PCOS.	No
29606015	2018	Journal of child health care : for professionals working with children in the hospital and community	Teasdale	Avoidant coping moderates the relationship between paternal involvement in the child's type 1 diabetes (T1D) care and parenting stress.	No
8817108	1996	Diabetologia	Kasperska-Czyzyk	Difference in the influence of maternal and paternal NIDDM on pancreatic beta-cell activity and blood lipids in normoglycaemic non-diabetic adult offspring.	No
18558660	2008	Reproduction (Cambridge, England)	Kim	Paternal effect on embryo quality in diabetic mice is related to poor sperm quality and associated with decreased glucose transporter expression.	No
16168194	2005	Annals of clinical biochemistry	Murphy	The glucose response to an oral fat tolerance test in young men with a paternal history of premature myocardial infarction: possible early indication of insulin resistance. The EARS 2 study.	No
21447631	2011	Endocrinology	Dunn	Maternal high-fat diet effects on third-generation female body size via the paternal lineage.	No
30406963	2018	The Journal of physiology	Falc£o-Tebas	Four weeks of exercise early in life reprograms adult skeletal muscle insulin resistance caused by a paternal high-fat diet.	No
5168864	1971	Journal of dairy science	Arora	Environmental correlation between paternal half-sisters for milk and milk fat production.	No
10860683	2000	Hormones and behavior	McInroy	Fathers, fat, and maternal energetics in a biparental hamster: paternal presence determines the outcome of a current reproductive effort and adipose tissue limits subsequent reproductive effort.	No
10886297	2000	European journal of clinical investigation	Tiret	Postprandial response to a fat tolerance test in young adults with a paternal history of premature coronary heart disease - the EARS II study (European Atherosclerosis Research Study).	No
26252449	2015	Epigenetics	Terashima	Effect of high fat diet on paternal sperm histone distribution and male offspring liver gene expression.	No
27456846	2016	Breast cancer research : BCR	Fontelles	Paternal programming of breast cancer risk in daughters in a rat model: opposing effects of animal- and plant-based high-fat diets.	No
27563922	2016	Nutrients	Chowdhury	Paternal High Fat Diet in Rats Leads to Renal Accumulation of Lipid and Tubular Changes in Adult Offspring.	No
29518693	2018	Psychoneuroendocrinology	Korgan	Effects of paternal high-fat diet and rearing environment on maternal investment and development of defensive responses in the offspring.	No
3949076	1986	Developmental biology	Petzoldt	Expression of two surface antigens and paternal glucose-phosphate isomerase in polyploid one-cell mouse eggs.	No
5111764	1971	Developmental biology	Chapman	Expression of paternal glucose phosphate isomerase-1 (Gpi-1) in preimplantation stages of mouse embryos.	No
9364438	1997	Molecular reproduction and development	Taylor	Paternal transcripts for glucose-6-phosphate dehydrogenase and adenosine deaminase are first detectable in the human preimplantation embryo at the three- to four-cell stage.	No
23749000	2013	Asian journal of andrology	Ding	Paternal transgenerational glucose intolerance with epigenetic alterations in second generation offspring of GDM.	No
1147889	1975	Biochemical genetics	Johnston	Inheritance of erythrocyte glucose 6-phosphate dehydrogenase in the red-necked wallaby, Macropus rufogriseus (Desmarest), consistent with paternal X inactivation.	No
21926269	2011	Diabetes	Petry	Associations between paternally transmitted fetal IGF2 variants and maternal circulating glucose concentrations in pregnancy.	No
15166122	2004	Endocrinology	Chen	Increased insulin sensitivity in paternal Gnas knockout mice is associated with increased lipid clearance.	No
10220444	1999	Proceedings of the National Academy of Sciences of the United States of America	Lee	Loss of imprinting of a paternally expressed transcript, with antisense orientation to KVLQT1, occurs frequently in Beckwith-Wiedemann syndrome and is independent of insulin-like growth factor II imprinting.	No
17325026	2007	Cancer research	Algar	Paternally inherited submicroscopic duplication at 11p15.5 implicates insulin-like growth factor II in overgrowth and Wilms' tumorigenesis.	No
17667841	2007	Pediatric research	Adkins	Association between paternally inherited haplotypes upstream of the insulin gene and umbilical cord IGF-II levels.	No
17700581	2007	International journal of obesity (2005)	Adkins	Association between small for gestational age and paternally inherited 5' insulin haplotypes.	No
23229416	2012	Molecular nutrition &amp; food research	Kim	Effects of paternal folate deficiency on the expression of insulin-like growth factor-2 and global DNA methylation in the fetal brain.	No
28007480	2016	EBioMedicine	Barroca	Paternal Insulin-like Growth Factor 2 (Igf2) Regulates Stem Cell Activity During Adulthood.	No
28649356	2017	Ecology and evolution	Saldivar Lemus	Asymmetric paternal effect on offspring size linked to parent-of-origin expression of an insulin-like growth factor.	No
25080528	2014	International journal of epidemiology	Riedel	Parental smoking and childhood obesity: higher effect estimates for maternal smoking in pregnancy compared with paternal smoking--a meta-analysis.	No
10323737	1999	American journal of medical genetics	Smith	Syndromal obesity due to paternal duplication 6(q24.3-q27).	No
24129437	2013	European journal of human genetics : EJHG	Doco-Fenzy	Early-onset obesity and paternal 2pter deletion encompassing the ACP1, TMEM18, and MYT1L genes.	No
21186371	2010	Asian journal of andrology	Youngson	The effects of acquired paternal obesity on the next generation.	No
23569192	2013	International journal of epidemiology	Brion	Commentary: Can maternal-paternal comparisons contribute to our understanding of maternal pre-pregnancy obesity and its association with offspring cognitive outcomes?	No
23897172	2013	Nature reviews. Endocrinology	Wilson	Obesity: Effects of paternal obesity.	No
24624651	2012	Food and drug law journal	Hector	Nudging towards nutrition? Soft paternalism and obesity-related reform.	No
24889901	2014	Nature reviews. Endocrinology	Murphy	Obesity: Paternal obesity--a risk factor for autism?	No
26282279	2015	Journal of medical ethics	Kniess	Obesity, paternalism and fairness.	No
29123667	2017	Basic and clinical andrology	Raad	Paternal obesity: how bad is it for sperm quality and progeny health?	No
30563774	2018	Social science &amp; medicine (1982)	Milliken-Smith	Paternal origins of obesity: Emerging evidence for incorporating epigenetic pathways into the social determinants of health framework.	No
18202131	2008	Endocrinology	Xie	Severe obesity and insulin resistance due to deletion of the maternal Gsalpha allele is reversed by paternal deletion of the Gsalpha imprint control region.	No
20649934	2010	International journal of andrology	Bakos	The effect of paternal diet-induced obesity on sperm function and fertilization in a mouse model.	No
21047633	2010	Fertility and sterility	Mitchell	Paternal diet-induced obesity impairs embryo development and implantation in the mouse.	No
22357767	2012	Human reproduction (Oxford, England)	Fullston	Diet-induced paternal obesity in the absence of diabetes diminishes the reproductive health of two subsequent generations of mice.	No
23164387	2012	The Journal of urology	Leiba	Adolescent obesity and paternal country of origin predict renal cell carcinoma: a cohort study of 1.1 million 16 to 19-year-old males.	No
23300638	2013	PloS one	Binder	Paternal diet-induced obesity retards early mouse embryo development, mitochondrial activity and pregnancy health.	No
27412918	2016	Scientific reports	Yang	Effect of paternal overweight or obesity on IVF treatment outcomes and the possible mechanisms involved.	No
29415279	2018	International journal of epidemiology	Magnus	Paternal and maternal obesity but not gestational weight gain is associated with type 1 diabetes.	No
30358144	2018	Obesity (Silver Spring, Md.)	Zhou	Diet-Induced Paternal Obesity Impairs Cognitive Function in Offspring by Mediating Epigenetic Modifications in Spermatozoa.	No
23019715	2012	Heart advisor		My paternal grandfather had coronary bypass surgery at age 63. My father had it at age 58. They were both active and not overweight. I am concerned I have inherited a big risk of heart disease. I take baby aspirin, flaxseed and fish oil daily with a multivitamin. I eat well and try to exercise. Is there anything else I can do to prevent this from happening to me?	No
27339599	2016	Scientific reports	Fontelles	Paternal overweight is associated with increased breast cancer risk in daughters in a mouse model.	No
23653585	2013	Molecular syndromology	Chouery	Report on a patient with a 12q24.31 microdeletion inherited from an insulin-dependent diabetes mellitus father.	No
28080079	2017	Journal of family psychology : JFP : journal of the Division of Family Psychology of the American Psychological Association (Division 43)	Lansing	Mother, father, and adolescent self-control and adherence in adolescents with Type 1 diabetes.	No
7686844	1993	Diabetes care	Dosch	An immunological basis for disproportionate diabetes risks in children with a type I diabetic mother or father.	No
12397583	2002	Diabetes/metabolism research and reviews	Jackson	R D Lawrence: a father of international diabetes.	No
14765469	2004	Diabetes forecast	Doughty	A father first. Colorado Rockie third baseman never gave much thought to diabetes. Until Hannah.	No
30237234	2018	Diabetes care	Bolli	John E. Gerich: Father of Modern Physiology of Glucose Homeostasis, Counterregulation to Hypoglycemia, and Mechanistic Treatment of Diabetes.	No
4231793	1968	Acta genetica et statistica medica	Subrt	Aberrant chromosome 13-15 in a patient with Down's syndrome, diabetes mellitus and hyperthyroidism and in his father.	No
9114645	1997	Journal of pediatric psychology	Chaney	Transactional patterns of child, mother, and father adjustment in insulin-dependent diabetes mellitus: a prospective study.	No
9423384	1997	Issues in comprehensive pediatric nursing	Leonard	Comparison of mother-father perceptions of their child's self-management of diabetes.	No
21446924	2011	Pediatric diabetes	Kaugars	Assessing readiness to change the balance of responsibility for managing type 1 diabetes mellitus: adolescent, mother, and father perspectives.	No
22823070	2012	Health psychology : official journal of the Division of Health Psychology, American Psychological Association	Sood	Mother-father informant discrepancies regarding diabetes management: associations with diabetes-specific family conflict and glycemic control.	No
5647821	1968	South African medical journal = Suid-Afrikaanse tydskrif vir geneeskunde		Is it good or bad to be the father of a diabetic child?	No
13130664	1954	The Journal of clinical endocrinology and metabolism	JACKSON	The prediabetic syndrome; large babies and the (pre) diabetic father.	No
23025019	2012	Harvard heart letter : from Harvard Medical School	Lee	Ask the doctors. I am a 62-year-old female with no chronic health problems, but I am about 10 pounds overweight. My new doctor wants to put me on a statin immediately. My total cholesterol is 187: my LDL is 129, my HDL is 47, and my triglycerides are 55. He is concerned because my father died of a heart attack from coronary artery disease. The doctor wants my HDL to be above 60 and my LDL to be b…	No
22399820	2012	The Journal of physiology	Vaag	Timing of inter-generational prevention of adiposity and type 2 diabetes.	No
26484128	2015	Genomics data	Lin	Gene expression in rat models for inter-generational transmission of islet dysfunction and obesity.	No
12055321	2002	Obesity research	Wardle	Parental feeding style and the inter-generational transmission of obesity risk.	No
28789794	2017	Journal of psychosomatic research	Serlachius	Does high optimism protect against the inter-generational transmission of high BMI? The Cardiovascular Risk in Young Finns Study.	No
29056438	2017	The Journal of adolescent health : official publication of the Society for Adolescent Medicine	Hui	The Association of Intergenerational Mismatch With Adiposity and Blood Pressure in Childhood and Adolescence.	No
20079564	2010	Social science &amp; medicine (1982)	Kavikondala	Intergenerational 'mismatch' and adiposity in a developing population: the Guangzhou biobank cohort study.	No
30636450	2019	Psychology &amp; health	Prikken	Parental illness intrusiveness and youth glycaemic control in type 1 diabetes: intergenerational associations and processes.	No
27038466	2016	Journal of physiology and biochemistry	Hanafi	Diabetes-induced perturbations are subject to intergenerational transmission through maternal line.	No
26512436	2015	European journal of obstetrics, gynecology, and reproductive biology	Ogonowski	Intergenerational transmission of macrosomia in women with gestational diabetes and normal glucose tolerance.	No
17187247	2006	Diabetologia	Libby	Pre-eclampsia and the later development of type 2 diabetes in mothers and their children: an intergenerational study from the Walker cohort.	No
25011554	2014	Science (New York, N.Y.)	Radford	In utero effects. In utero undernourishment perturbs the adult sperm methylome and intergenerational metabolism.	No
29034954	2017	The New phytologist	Verhoeven	Intergenerational environmental effects: functional signals in offspring transcriptomes and metabolomes after parental jasmonic acid treatment in apomictic dandelion.	No
28911811	2017	Reproductive toxicology (Elmsford, N.Y.)	Kou	An intergenerational effect of neuroendocrine metabolic programming alteration induced by prenatal ethanol exposure in rats.	No
28012252	2016	The Journal of physiology	Aiken	Breaking the cycle of intergenerational obesity.	No
30694074	2019	Journal of health and social behavior	Li	Intergenerational Association of Maternal Obesity and Child Peer Victimization in the United States.	No
30625141	2019	PloS one	Lartey	The role of intergenerational educational mobility and household wealth in adult obesity: Evidence from Wave 2 of the World Health Organization's Study on global AGEing and adult health.	No
30618020	2019	Maternal and child health journal	Garcia	Engaging Intergenerational Hispanics/Latinos to Examine Factors Influencing Childhood Obesity Using the PRECEDE-PROCEED Model.	No
30525192	2018	The Journal of physiology	Ong	Breaking the intergenerational cycle of obesity with SIRT1.	No
29459942	2018	JAMA pediatrics	Tun	Roles of Birth Mode and Infant Gut Microbiota in Intergenerational Transmission of Overweight and Obesity From Mother to Offspring.	No
29459936	2018	JAMA pediatrics	Paolella	Maternal Microbiota, Prepregnancy Weight, and Mode of Delivery: Intergenerational Transmission of Risk for Childhood Overweight and Obesity.	No
29340906	2018	Eating and weight disorders : EWD	Claydon	An exploratory study on the intergenerational transmission of obesity and dieting proneness.	No
28527530	2017	Domestic animal endocrinology	Pankey	Intergenerational impact of maternal overnutrition and obesity throughout pregnancy in sheep on metabolic syndrome in grandsons and granddaughters.	No
27899809	2016	International journal of obesity (2005)	Mueller	Does vaginal delivery mitigate or strengthen the intergenerational association of overweight and obesity? Findings from the Boston Birth Cohort.	No
27599025	2016	Economics and human biology	Classen	Genes and the intergenerational transmission of BMI and obesity.	No
27394090	2016	Preventive medicine	Serlachius	High perceived social support protects against the intergenerational transmission of obesity: The Cardiovascular Risk in Young Finns Study.	No
27287355	2016	Nursing for women's health	Purnell	The Intergenerational Cycle of Obesity and Its Implications for Nursing Care of Childbearing Women.	No
26314353	2015	Journal of biosocial science	Jones	INTERGENERATIONAL EDUCATIONAL ATTAINMENT, FAMILY CHARACTERISTICS AND CHILD OBESITY.	No
23906118	2013	Social science &amp; medicine (1982)	Costa-Font	Intergenerational and socioeconomic gradients of child obesity.	No
22712675	2012	The Journal of school health	Werner	Active generations: an intergenerational approach to preventing childhood obesity.	No
21682573	2011	Annals of human biology	Curtis	Intergenerational relations and the family food environment in families with a child with obesity.	No
21671832	2011	Annals of human biology	Pollard	Intergenerational and familial approaches to obesity and related conditions.	No
21491185	2011	Demography	Scharoun-Lee	Intergenerational profiles of socioeconomic (dis)advantage and obesity during the transition to adulthood.	No
19820018	2009	The Journal of clinical endocrinology and metabolism	Smith	Effects of maternal surgical weight loss in mothers on intergenerational transmission of obesity.	No
19519970	2009	Public health nutrition	McDermott	The health and nutrition of young indigenous women in north Queensland - intergenerational implications of poor food quality, obesity, diabetes, tobacco smoking and alcohol use.	No
19017762	2008	Diabetes	Jimenez-Chillaron	Intergenerational transmission of glucose intolerance and obesity by in utero undernutrition in mice.	No
28625032	2017	Asia Pacific journal of clinical nutrition	Nugraha	Intergenerational effects of maternal birth weight, BMI, and body composition during pregnancy on infant birth weight: Tanjungsari Cohort Study, Indonesia.	No
20028778	2009	BMJ (Clinical research ed.)	Davey Smith	The association between BMI and mortality using offspring BMI as an indicator of own BMI: large intergenerational mortality study.	No
16339129	2005	Obesity research	Olvera	Intergenerational perceptions of body image in hispanics: role of BMI, gender, and acculturation.	No
27987491	2016	Economics and human biology	Dolton	The intergenerational transmission of body mass index across countries.	No
21418729	2011	Journal of biosocial science	Krzy_anowska	Intra- and intergenerational social mobility in relation to height, weight and body mass index in a British national cohort.	No
20042381	2010	Economics and human biology	Classen	Measures of the intergenerational transmission of body mass index between mothers and their children in the United States, 1981-2004.	No
30643137	2019	Nature communications	Guida	Intergenerational inheritance of high fat diet-induced cardiac lipotoxicity in Drosophila.	No
24423968	2014	Physiological genomics	Harper	Intergenerational effects of prenatal ethanol on glucose tolerance and insulin response.	No
22444382	2009	Animal : an international journal of animal bioscience	Corson	Intergenerational effects of birth weight on glucose tolerance and reproductive performance.	No
30161120	2018	PLoS genetics	Hibshman	Correction: Maternal Diet and Insulin-Like Signaling Control Intergenerational Plasticity of Progeny Size and Starvation Resistance.	No
27783623	2016	PLoS genetics	Hibshman	Maternal Diet and Insulin-Like Signaling Control Intergenerational Plasticity of Progeny Size and Starvation Resistance.	No
19384053	2009	Cell structure and function	Ueishi	Male germline stem cell division and spermatocyte growth require insulin signaling in Drosophila.	No
21599467	2011	Annals of human biology	Wells	An evolutionary perspective on the trans-generational basis of obesity.	No
27741952	2016	BMC pregnancy and childbirth	Babu	Maternal antecedents of adiposity and studying the transgenerational role of hyperglycemia and insulin (MAASTHI): a prospective cohort study : Protocol of birth cohort at Bangalore, India.	No
26881249	2016	Journal of diabetes research	Su	Transgenerational Glucose Intolerance of Tumor Necrosis Factor with Epigenetic Alteration in Rat Perirenal Adipose Tissue Induced by Intrauterine Hyperglycemia.	No
18715409	2008	BJOG : an international journal of obstetrics and gynaecology	Painter	Transgenerational effects of prenatal exposure to the Dutch famine on neonatal adiposity and health in later life.	No
30629257	2019	Toxicological sciences : an official journal of the Society of Toxicology	Camsari	Transgenerational Effects of Periconception Heavy Metal Administration on Adipose Weight and Glucose Homeostasis in Mice at Maturity.	No
28186655	2017	BioFactors (Oxford, England)	Ghosh	Chronic transgenerational vitamin B12 deficiency of severe and moderate magnitudes modulates adiposity-probable underlying mechanisms.	No
26573376	2015	The Proceedings of the Nutrition Society	Jimenez-Chillaron	Transgenerational epigenetic inheritance of diabetes risk as a consequence of early nutritional imbalances.	No
28694462	2017	Scientific reports	Pavlinkova	Transgenerational inheritance of susceptibility to diabetes-induced male subfertility.	No
23649823	2013	Disease models &amp; mechanisms	Buescher	Evidence for transgenerational metabolic programming in Drosophila.	No
23474253	2013	Comparative biochemistry and physiology. Part A, Molecular &amp; integrative physiology	Gaitn-Espitia	Intraspecific variation in the metabolic scaling exponent in ectotherms: testing the effect of latitudinal cline, ontogeny and transgenerational change in the land snail Cornu aspersum.	No
23420315	2013	The Journal of endocrinology	Tran	Transgenerational metabolic outcomes associated with uteroplacental insufficiency.	No
23099460	2012	Physiological and biochemical zoology : PBZ	Andrewartha	Transgenerational variation in metabolism and life-history traits induced by maternal hypoxia in Daphnia magna.	No
19844897	2009	American journal of human biology : the official journal of the Human Biology Council	Wells	Maternal capital and the metabolic ghetto: An evolutionary perspective on the transgenerational basis of health inequalities.	No
17927565	2007	Clinical science (London, England : 1979)	Pinheiro	Protein restriction during gestation and/or lactation causes adverse transgenerational effects on biometry and glucose metabolism in F1 and F2 progenies of rats.	No
15860532	2005	The Journal of physiology	Zambrano	Sex differences in transgenerational alterations of growth and metabolism in progeny (F2) of female offspring (F1) of rats fed a low protein diet during pregnancy and lactation.	No
30644354	2019	Journal of developmental origins of health and disease	Bansal	Transgenerational effects of maternal bisphenol A exposure on offspring metabolic health - Erratum.	No
30362448	2018	Journal of developmental origins of health and disease	Bansal	Transgenerational effects of maternal bisphenol: a exposure on offspring metabolic health.	No
30315171	2018	Translational psychiatry	Sarker	Transgenerational transmission of hedonic behaviors and metabolic phenotypes induced by maternal overnutrition.	No
29426219	2018	The Science of the total environment	Zhao	Transgenerational acclimation to seawater acidification in the Manila clam Ruditapes philippinarum: Preferential uptake of metabolic carbon.	No
28898977	2017	Toxicological sciences : an official journal of the Society of Toxicology	Yuan	From the Cover: Metabolomics Reveals a Role of Betaine in Prenatal DBP Exposure-Induced Epigenetic Transgenerational Failure of Spermatogenesis in Rats.	No
28077777	2017	Proceedings. Biological sciences	Kielland	No evidence for thermal transgenerational plasticity in metabolism when minimizing the potential for confounding effects.	No
25736065	2015	Endocrine journal	Nagao	Transgenerational changes of metabolic phenotypes in two selectively bred mouse colonies for different susceptibilities to diet-induced glucose intolerance.	No
24992182	2014	Molecular endocrinology (Baltimore, Md.)	Xu	Early embryonic androgen exposure induces transgenerational epigenetic and metabolic changes.	No
24321341	2013	Toxicology and applied pharmacology	Luo	Prenatal caffeine ingestion induces transgenerational neuroendocrine metabolic programming alteration in second generation rats.	No
24074862	2013	Cell	Padmanabhan	Mutation in folate metabolism causes epigenetic instability and transgenerational effects on development.	No
23696478	2013	Experimental and clinical endocrinology &amp; diabetes : official journal, German Society of Endocrinology [and] German Diabetes Association	Agius	Transgenerational metabolic determinants of fetal birth weight.	No
30009859	2018	Biochimie	Chmurzynska	Caloric restriction can affect one-carbon metabolism during pregnancy in the rat: A transgenerational model.	No
28844887	2017	Cell host &amp; microbe	Romano	Metabolic, Epigenetic, and Transgenerational Effects of Gut Bacterial Choline Consumption.	No
23453003	2013	Reproductive toxicology (Elmsford, N.Y.)	Tracey	Hydrocarbons (jet fuel JP-8) induce epigenetic transgenerational inheritance of obesity, reproductive disease and sperm epimutations.	No
23322813	2013	Environmental health perspectives	Chamorro-Garc_a	Transgenerational inheritance of increased fat depot size, stem cell reprogramming, and hepatic steatosis elicited by prenatal exposure to the obesogen tributyltin in mice.	No
29227690	2017	Systems biology in reproductive medicine	Soares	Effect of the induction of transgenerational obesity on maternal-fetal parameters.	No
29222412	2017	Nature communications	Chamorro-Garcia	Ancestral perinatal obesogen exposure results in a transgenerational thrifty phenotype in mice.	No
28959235	2017	Frontiers in endocrinology	Ki_anov	NA	No
26708218	2015	Molecular and cellular biochemistry	Hanafi	Transgenerational effects of obesity and malnourishment on diabetes risk in F2 generation.	No
25107535	2014	The Journal of endocrinology	Gonzalez-Bulnes	Early-postnatal changes in adiposity and lipids profile by transgenerational developmental programming in swine with obesity/leptin resistance.	No
25059803	2014	Annals of nutrition &amp; metabolism	Vickers	Developmental programming and transgenerational transmission of obesity.	No
18626486	2008	International journal of obesity (2005)	Waterland	Methyl donor supplementation prevents transgenerational amplification of obesity.	No
23359474	2013	PloS one	Manikkam	Plastics derived endocrine disruptors (BPA, DEHP and DBP) induce epigenetic transgenerational inheritance of obesity, reproductive disease and sperm epimutations.	No
29878492	2018	Journal of animal breeding and genetics = Zeitschrift fur Tierzuchtung und Zuchtungsbiologie	Paiva	Transgenerational epigenetic variance for body weight in meat quails.	No
16157353	2005	Mutation research	Selby	The influence of dominant lethal mutations on litter size and body weight and the consequent impact on transgenerational carcinogenesis.	No
22447856	2012	Diabetes	Ding	Transgenerational glucose intolerance with Igf2/H19 epigenetic alterations in mouse islet induced by intrauterine hyperglycemia.	No
18790515	2008	Chemosphere	Langer	Increased thyroid volume, prevalence of thyroid antibodies and impaired fasting glucose in young adults from organochlorine cocktail polluted area: outcome of transgenerational transmission?	No
17213472	2007	American journal of physiology. Endocrinology and metabolism	Thamotharan	Transgenerational inheritance of the insulin-resistant phenotype in embryo-transferred intrauterine growth-restricted adult female rat offspring.	No
